# Supplementary material for: A Scalable Heat Pump Film with Zero Energy Consumption
Source: Polymers (Basel). 2022 Dec 29;15(1):159. doi: 10.3390/polym15010159 (PMC9823491; doi:10.3390/polym15010159)
Supplement: Supplementary file 1 [file polymers-15-00159-s001.zip]

Archive with 1 entries (1 files):
- polymers-2079596-supplementary.pdf
